# Supplementary material for: MAOA uVNTR Genetic Variant and Major Depressive Disorder: A Systematic Review
Source: Cells. 2022 Oct 17;11(20):3267. doi: 10.3390/cells11203267 (PMC9600429; doi:10.3390/cells11203267)
Supplement: Supplementary file 1 [file cells-11-03267-s001.zip]

Archive with 1 entries (1 files):
- cells-1835957-supplementary.pdf
